# Supplementary material for: Preadmission Statin Prescription and Inpatient Myocardial Infarction in Geriatric Hip Fracture
Source: J Clin Med. 2021 May 31;10(11):2441. doi: 10.3390/jcm10112441 (PMC8199133; doi:10.3390/jcm10112441)
Supplement: Supplementary file 1 [file jcm-10-02441-s001.zip]

Archive with 1 entries (1 files):
- jcm-1218061-supplementary.pdf
